# Supplementary material for: Data report: transcriptome profiling of 13 tissues of Junmu No. 1 boars
Source: Front Genet. 2025 Sep 1;16:1641395. doi: 10.3389/fgene.2025.1641395 (PMC12433873; doi:10.3389/fgene.2025.1641395)
Supplement: Supplementary file 1 [file DataSheet1.csv]

## Sheet: 数据整理
Sample	Tissue	Individual Number	Raw Bases（G）	Raw Reads	Clean Bases（G）	Clean Reads	Q20（%）	Q30（%）	Overall Alignment Rate（%）
s1_RRAS43506-V	Spleen	1	7.541689 G	50277928	7.449731 G	49733928	0.9672	0.9137	0.9349
s2_RRAS43507-V	Ileum	1	7.713353 G	51422356	7.631281 G	50963822	0.9675	0.9137	0.9362
s3_RRAS43508-V	Brain	1	8.361773 G	55745156	8.250777 G	55095792	0.965	0.9088	0.9375
s4_RRAS43509-V	Fat	1	7.707472 G	51383144	7.596959 G	50732852	0.9659	0.9113	0.9395
s5_RRAS43510-V	Kidney	1	8.571833 G	57145552	8.474613 G	56591892	0.967	0.9128	0.942
s6_RRAS43511-V	Duodenum	1	8.445565 G	56303764	8.346953 G	55745856	0.9646	0.9076	0.9242
s7_RRAS43512-V	Lung	1	8.826884 G	58845894	8.729621 G	58302896	0.9681	0.9153	0.9421
s8_RRAS43513-V	Heart	1	7.253005 G	48353364	7.170342 G	47887426	0.9649	0.9079	0.9278
s9_RRAS43514-V	Muscle	1	8.583989 G	57226594	8.499278 G	56749016	0.969	0.917	0.9462
s10_RRAS43515-V	Jejunum	1	6.716389 G	44775928	6.648561 G	44398736	0.9691	0.9691	0.9372
s11_RRAS43516-V	Liver	1	8.532001 G	56880004	8.450446 G	56434056	0.9696	0.9182	0.9481
s12_RRAS43517-V	Olfactory Epithelium	1	8.378050 G	55853666	8.283508 G	55306900	0.969	0.9178	0.9418
s13_RRAS43518-V	Testis	1	8.648970 G	57659802	8.546517 G	57077990	0.9673	0.9138	0.9439
s14_BRAS190323156-1A	Heart	2	8.586813 G	57245420	8.501712 G	56775730	0.9782	0.9378	0.9425
s15_BRAS190323165-1A	Lung	2	7.638323 G	50922152	7.558205 G	50479414	0.9799	0.9428	0.9364
s16_BRAS190323227-1A	Kidney	2	7.670591 G	51137276	7.592692 G	50698864	0.9797	0.942	0.9553
s17_BRAS190323213-1A	Jejunum	2	6.325757 G	42171712	6.256870 G	41796176	0.9785	0.9393	0.9437
s18_BRAS190323215-1A	Muscle	2	8.031042 G	53540282	7.959671 G	53163126	0.981	0.945	0.9617
s19_BRAS190323217-1A	Brain	2	7.538086 G	50253906	7.451345 G	49759904	0.98	0.9436	0.9585
s20_BRAS190323219-1A	Spleen	2	9.205903 G	61372688	9.111409 G	60845980	0.9819	0.9477	0.9408
s21_BRAS190323221-1A	Duodenum	2	9.786106 G	65240704	9.690456 G	64718896	0.9816	0.9466	0.9488
s22_BRAS190323223-1A	Ileum	2	7.055437 G	47036248	6.970636 G	46568524	0.9791	0.9411	0.9497
s23_BRAS190323225-1A	Fat	2	7.281478 G	48543188	7.197011 G	48094832	0.9788	0.9401	0.953
s24_BRAS190323197-1A	Liver	2	7.175930 G	47839536	7.107614 G	47475112	0.9794	0.9405	0.9579
s25_BRAS190323199-1A	Testis	2	8.338592 G	55590614	8.255739 G	55132120	0.9798	0.942	0.9621
s26_BRAS190323201-1A	Olfactory Epithelium	2	5.861407 G	39076046	5.800646 G	38739002	0.973	0.9244	0.9345
s27_BRAS190323203-1A	Testis	3	9.441624 G	62944162	9.338738 G	62407828	0.9806	0.9443	0.9561
s28_BRAS190323205-1A	Fat	3	8.258266 G	55055106	8.155316 G	54526468	0.9798	0.9425	0.9531
s29_BRAS190323207-1A	Jejunum	3	9.685428 G	64569522	9.596227 G	64089604	0.9808	0.9448	0.9471
s30_BRAS190323209-1A	Duodenum	3	7.500907 G	50006046	7.428590 G	49619612	0.9803	0.9438	0.9439
s31_BRAS190323198-1A	Muscle	3	8.871664 G	59144424	8.786641 G	58704366	0.9812	0.9458	0.965
s32_BRAS190323189-1A	Heart	3	9.059744 G	60398294	8.976845 G	59961756	0.9807	0.9441	0.9531
s33_BRAS190323191-1A	Liver	3	7.689115 G	51260766	7.620201 G	50903088	0.9809	0.9443	0.9583
s34_BRAS190323193-1A	Lung	3	6.930475 G	46203170	6.846781 G	45745586	0.9789	0.9408	0.9493
s35_BRAS190323195-1A	Kidney	3	6.824146 G	45494308	6.750489 G	45087078	0.9803	0.9438	0.9576
s36_BRAS190323163-1A	Liver	3	8.105891 G	54039270	8.004706 G	53452120	0.9793	0.9417	0.9129
s37_BRAS190323161-1A	Brain	3	8.246414 G	54976090	8.137261 G	54346258	0.977	0.9364	0.9534
s38_BRAS190323152-1A	Ileum	3	9.310657 G	62071050	9.203025 G	61474996	0.979	0.941	0.9505
s39_BRAS190323154-1A	Olfactory Epithelium	3	7.554597 G	50363980	7.458692 G	49817896	0.9718	0.9227	0.9495
